# Supplementary material for: Molecular and Biological Characterization of a Newly Identified Virus Representing a Novel Taxon of Alphaflexiviridae Infecting Different Accessions of Seashore Paspalum, a Turfgrass, Widely Grown in the United States
Source: Int J Mol Sci. 2026 Jun 26;27(13):5760. doi: 10.3390/ijms27135760 (PMC13362480; doi:10.3390/ijms27135760)
Supplement: Supplementary file 1 [file ijms-27-05760-s001.zip]

Archive with 1 entries (1 files):
- ijms-4342388-supplementary.pdf
